# Supplementary material for: Giardia duodenalis (Styles, 1902) in Cattle: Isolation of Calves with Diarrhoea and Manure Treatment in the Lagoon Presented as Risk Factors in Latvian Herds
Source: Microorganisms. 2023 Sep 18;11(9):2338. doi: 10.3390/microorganisms11092338 (PMC10537315; doi:10.3390/microorganisms11092338)
Supplement: Supplementary file 1 [file microorganisms-11-02338-s001.zip]

Archive with 1 entries (1 files):
- microorganisms-2598906-supplementary.pdf
